# Supplementary material for: Hyperglycemia Promotes Chemoresistance Through the Reduction of the Mitochondrial DNA Damage, the Bax/Bcl-2 and Bax/Bcl-XL Ratio, and the Cells in Sub-G1 Phase Due to Antitumoral Drugs Induced-Cytotoxicity in Human Colon Adenocarcinoma Cells
Source: Front Pharmacol. 2018 Aug 13;9:866. doi: 10.3389/fphar.2018.00866 (PMC6099160; doi:10.3389/fphar.2018.00866)
Supplement: Supplementary file 5 [file Data_Sheet_1.ZIP]

Archive with 18 entries (18 files):
- FIG 13 MOD.jpg
- FIG 14.jpg
- FIG 1.jpg
- FIG 1S.jpg
- Fig 2.jpg
- FIG 2S.jpg
- FIG 3.jpg
- FIG 3S.jpg
- FIG 4.jpg
- FIG 4S.jpg
- FIG 5.jpg
- FIG 6 MOD.jpg
- FIG 7.jpg
- FIG 8 MOD.jpg
- FIG 9 MOD.jpg
- FIG 10 MOD.jpg
- FIG 11 MOD.jpg
- FIG 12_MOD.jpg
